# Supplementary material for: When Real-World Outcomes Do Not Meet the Results of Clinical Trials: Transfemoral Transcatheter vs. Surgical Aortic Valve Replacement in an Intermediate-Age Population (The Outstanding Italy Study)
Source: J Clin Med. 2025 May 15;14(10):3471. doi: 10.3390/jcm14103471 (PMC12539603; doi:10.3390/jcm14103471)
Supplement: Supplementary file 1 [file jcm-14-03471-s001.zip]

Archive with 1 entries (1 files):
- jcm-3548915-supplementary.pdf
